# Supplementary material for: Influence of organisational culture on the implementation of health sector reforms in low- and middle-income countries: a qualitative interpretive review
Source: Glob Health Action. 2018 May 11;11(1):1462579. doi: 10.1080/16549716.2018.1462579 (PMC5954479; doi:10.1080/16549716.2018.1462579)
Supplement: Supplementary material [file ZGHA_A_1462579_SM0646.zip]

Archive with 3 entries (3 files):
- Supplementary material 1_literature search strategy.docx
- Supplementary material 2-Articles included in the review.docx
- Supplementary material 3_PRISMA_checklist.doc
